# Supplementary material for: Profiling and characterization of a longissimus dorsi muscle microRNA dataset from an F2 Duroc × Pietrain pig resource population
Source: Genom Data. 2017 Jul 5;13:50–3. doi: 10.1016/j.gdata.2017.07.006 (PMC5508516; doi:10.1016/j.gdata.2017.07.006)
Supplement: Supplementary file 1 — Table S1 Sus scrofa mature miRNA average abundance (cpm) in the 174 F2 Duroc × Pietrain Michigan State University resource population pigs. Table S2 Candidate novel miRNA annotation information. [file mmc1.xlsx]

## Sheet: Table S1
Table S1. Sus scrofa mature miRNA average abundance (cpm) in the 174 F2 Duroc x Pietrain Michigan State University resource population pigs.
microRNA	Abundance (cpm)
ssc-miR-1	4.71626e+07
ssc-miR-133a-3p	1.01619e+07
ssc-miR-378	1.01231e+07
ssc-miR-206	8.72618e+06
ssc-miR-10b	7.52056e+06
ssc-let-7a	5.50477e+06
ssc-miR-486	5.14979e+06
ssc-miR-143-3p	5.06475e+06
ssc-miR-26a	4.68077e+06
ssc-let-7f	4.03446e+06
ssc-miR-21	3.62422e+06
ssc-let-7c	3.46804e+06
ssc-miR-126-3p	2.9701e+06
ssc-miR-30a-5p	2.65363e+06
ssc-miR-30e-5p	2.59047e+06
ssc-miR-199b-3p	2.3804e+06
ssc-miR-199a-3p	2.38036e+06
ssc-miR-181a	2.28532e+06
ssc-miR-30d	2.01155e+06
ssc-let-7g	1.9785e+06
ssc-miR-101	1.60324e+06
ssc-miR-16	1.4633e+06
ssc-miR-30c-5p	1.42487e+06
ssc-miR-27b-3p	1.38767e+06
ssc-miR-24-3p	1.35192e+06
ssc-miR-374a-5p	1.33116e+06
ssc-miR-22-3p	1.2642e+06
ssc-miR-126-5p	1.17464e+06
ssc-miR-151-5p	1.17222e+06
ssc-miR-125b	1.05854e+06
ssc-let-7i	1.04104e+06
ssc-miR-29a	971897
ssc-miR-99a	967189
ssc-miR-133b	932663
ssc-miR-148a-3p	883013
ssc-miR-378b-3p	879746
ssc-miR-499-5p	724791
ssc-miR-7134-3p	659559
ssc-miR-10a-5p	638059
ssc-miR-30b-5p	546503
ssc-let-7d-5p	522959
ssc-miR-320	515611
ssc-miR-151-3p	506621
ssc-miR-92a	492269
ssc-miR-152	489671
ssc-miR-100	479456
ssc-miR-128	466877
ssc-miR-29c	465305
ssc-miR-181b	460376
ssc-miR-125a	455294
ssc-miR-98	429468
ssc-miR-133a-5p	425662
ssc-miR-15a	417213
ssc-miR-186	399686
ssc-miR-95	361602
ssc-miR-425-5p	348369
ssc-miR-340	341826
ssc-miR-195	334599
ssc-miR-199a-5p	322162
ssc-miR-127	317169
ssc-miR-1285	311181
ssc-miR-532-5p	293572
ssc-let-7e	289202
ssc-miR-99b	280130
ssc-miR-103	260888
ssc-miR-451	256771
ssc-miR-140-3p	254891
ssc-miR-423-3p	233418
ssc-miR-199b-5p	221544
ssc-miR-424-5p	217882
ssc-miR-27a	215787
ssc-miR-3613	202007
ssc-miR-542-3p	198337
ssc-miR-30e-3p	196286
ssc-miR-22-5p	191249
ssc-miR-369	182790
ssc-miR-148b-3p	174152
ssc-miR-23a	165064
ssc-miR-19b	162904
ssc-miR-196b-5p	157844
ssc-miR-20a	145594
ssc-miR-23b	144880
ssc-miR-28-5p	142622
ssc-miR-145-5p	141844
ssc-miR-208b	136682
ssc-miR-191	132214
ssc-miR-142-3p	130959
ssc-miR-450b-5p	130339
ssc-miR-150	127689
ssc-miR-190a	127652
ssc-miR-374a-3p	124918
ssc-miR-196a	119646
ssc-miR-146a-5p	112712
ssc-miR-450c-5p	110911
ssc-miR-885-5p	109252
ssc-miR-122	107375
ssc-miR-28-3p	105309
ssc-miR-339-5p	92907.6
ssc-miR-374b-5p	92294.8
ssc-miR-361-5p	91081.9
ssc-miR-30a-3p	90855
ssc-miR-7	90771
ssc-miR-423-5p	82623.2
ssc-miR-365-3p	77226.5
ssc-miR-339	74008.8
ssc-miR-17-5p	72518.9
ssc-miR-450a	71427.8
ssc-miR-497	68005.7
ssc-miR-328	65554.6
ssc-miR-331-3p	65042.8
ssc-miR-15b	63597.8
ssc-miR-181c	61252.8
ssc-miR-1468	60352
ssc-let-7d-3p	58688.5
ssc-miR-142-5p	58668.8
ssc-miR-335	57064.5
ssc-miR-146b	54435.8
ssc-miR-4334-3p	53777.6
ssc-miR-574	53343.5
ssc-miR-362	52373.1
ssc-miR-214	52054.3
ssc-miR-107	51072.8
ssc-miR-542-5p	50341
ssc-miR-32	49485.6
ssc-miR-34a	49317
ssc-miR-29b	48590.5
ssc-miR-708-5p	47530.4
ssc-miR-145-3p	47272.4
ssc-miR-140-5p	45464.6
ssc-miR-7142-3p	44790.4
ssc-miR-503	44659.1
ssc-miR-342	42561.6
ssc-miR-1307	40598
ssc-miR-144	40481.7
ssc-miR-19a	38070.6
ssc-miR-155-5p	37924.1
ssc-miR-338	36918.2
ssc-miR-9843-3p	35405.4
ssc-miR-1306-5p	35324.1
ssc-miR-500	34269.3
ssc-miR-7134-5p	34220.4
ssc-miR-221-3p	33287.2
ssc-miR-181d-5p	32138.4
ssc-miR-1249	31785.4
ssc-miR-769-5p	31615.4
ssc-miR-136	29472.4
ssc-miR-130a	27609.7
ssc-miR-455-5p	25758.6
ssc-miR-425-3p	25727.6
ssc-miR-676-3p	25349.6
ssc-miR-192	24985.5
ssc-miR-24-2-5p	24430.2
ssc-miR-218b	23537
ssc-miR-218	23515.2
ssc-miR-218-5p	23515.2
ssc-miR-193a-3p	23311.6
ssc-miR-361-3p	21573.2
ssc-miR-2320-5p	21129.7
ssc-miR-323	20665.8
ssc-miR-450b-3p	20365.5
ssc-miR-1296-5p	19884
ssc-miR-885-3p	19354.6
ssc-miR-499-3p	19070.6
ssc-miR-532-3p	18685.7
ssc-miR-382	18495.1
ssc-miR-504	18365.6
ssc-miR-185	18032.1
ssc-miR-139-5p	17547.2
ssc-miR-222	17369.9
ssc-miR-149	17287.3
ssc-miR-6782-3p	16813.4
ssc-miR-505	16805.3
ssc-miR-130b	16544.8
ssc-miR-345-3p	16512.4
ssc-miR-18a	16438.5
ssc-miR-432-5p	15755.4
ssc-miR-24-1-5p	15424
ssc-miR-411	15096.5
ssc-miR-194a	14627.2
ssc-miR-299	14092.4
ssc-miR-376a-3p	13503.3
ssc-miR-758	13370.7
ssc-miR-545-3p	12165.5
ssc-miR-182	11792.8
ssc-miR-424-3p	11714
ssc-miR-204	11306.1
ssc-miR-455-3p	11282.5
ssc-miR-664-5p	11041.8
ssc-miR-148a-5p	10877.8
ssc-miR-193a-5p	10737.1
ssc-miR-345-5p	9572.09
ssc-miR-545-5p	9563.82
ssc-miR-301	9508.91
ssc-miR-7137-5p	8820.23
ssc-miR-296-3p	8693.11
ssc-miR-935	8660
ssc-miR-664-3p	8500.33
ssc-miR-628	8458.65
ssc-miR-1343	8448.02
ssc-miR-370	7936.75
ssc-miR-324	7866.13
ssc-miR-493-5p	7505.53
ssc-miR-450c-3p	7375.26
ssc-miR-143-5p	7367.49
ssc-miR-489	6595.21
ssc-miR-17-3p	6179.43
ssc-miR-744	6095.53
ssc-miR-210	6044.77
ssc-miR-874	5917.98
ssc-miR-27b-5p	5864.38
ssc-miR-363	5729.12
ssc-miR-148b-5p	5707.82
ssc-miR-421-3p	5624.09
ssc-miR-106a	5029.27
ssc-miR-9	4787.08
ssc-miR-9-1	4787.08
ssc-miR-9-2	4787.08
ssc-miR-296-5p	4707.01
ssc-miR-331-5p	4692.77
ssc-miR-491	4351.2
ssc-miR-10a-3p	4094.09
ssc-miR-20b	3873.23
ssc-miR-132	3848.2
ssc-miR-30b-3p	3846.65
ssc-miR-30c-3p	3605.2
ssc-miR-190b	3523
ssc-miR-184	3522.4
ssc-miR-671-5p	3383.45
ssc-miR-1277	3367.81
ssc-miR-1306-3p	3217.08
ssc-miR-708-3p	2986.9
ssc-miR-205	2878.95
ssc-miR-4332	2821.02
ssc-miR-326	2820.84
ssc-miR-92b-3p	2795.06
ssc-miR-376a-5p	2751.77
ssc-miR-374b-3p	2617.81
ssc-miR-30c-1-3p	2514.6
ssc-miR-18b	2388.22
ssc-miR-493-3p	2379.28
ssc-miR-769-3p	2210.13
ssc-miR-376c	2074.44
ssc-miR-2320-3p	1737.97
ssc-miR-2483	1708.39
ssc-miR-9841-3p	1692.12
ssc-miR-1271	1667.06
ssc-miR-129a-5p	1597.4
ssc-miR-129b	1597.4
ssc-miR-339-3p	1478.85
ssc-miR-196b-3p	1306.13
ssc-miR-202-5p	1261.35
ssc-miR-582	1199.56
ssc-miR-139-3p	1184.71
ssc-miR-9851-3p	1047.65
ssc-miR-7137-3p	1010.46
ssc-miR-452	1007.52
ssc-miR-9860-5p	996.734
ssc-miR-183	782.206
ssc-miR-671-3p	719.803
ssc-miR-7135-3p	687.53
ssc-miR-129a-3p	685.922
ssc-miR-615	637.675
ssc-miR-381	630.234
ssc-miR-1839-5p	568.921
ssc-miR-490	557.116
ssc-miR-490-3p	557.116
ssc-miR-221-5p	542.741
ssc-miR-135	498.609
ssc-miR-4331	488.995
ssc-miR-138	473.782
ssc-miR-9785-5p	415.79
ssc-miR-652	398.019
ssc-miR-9810-3p	361.525
ssc-miR-429	296.563
ssc-miR-96-5p	296.292
ssc-miR-487b	290.725
ssc-miR-31	265.976
ssc-miR-217	261.36
ssc-miR-7138-5p	258.293
ssc-miR-2366	242.989
ssc-miR-2411	222.735
ssc-miR-212	214.916
ssc-miR-153	207.257
ssc-miR-7135-5p	206.443
ssc-miR-7139-5p	193.563
ssc-miR-216	191.264
ssc-miR-34c	155.268
ssc-miR-7144-5p	149.594
ssc-miR-137	131.306
ssc-miR-365-5p	126.073
ssc-miR-187	125.565
ssc-miR-7857-3p	111.602
ssc-miR-9820-5p	111.242
ssc-miR-219a	94.6215
ssc-miR-551a	94.5959

## Sheet: Table S2
Table S2. Candidate novel miRNA annotation information.
Sequence ID	Nearby Ensembl Gene Accession*	Nearby Ensemble Transcript Accession*	Annotation Method	Nearby Ensembl Gene Description	Strand
GL892871.2_43622	ENSSSCG00000022650	ENSSSCT00000024283.1	predicted	mir-26 skeleton-with-bp	+
X_39130	ENSSSCG00000026234	ENSSSCT00000027955.1	predicted	mir-188 skeleton-with-bp	+
3_7507	ENSSSCG00000030427	ENSSSCT00000032294.1	predicted	mir-590 skeleton-with-bp	+
13_28851	ENSSSCG00000027835	ENSSSCT00000029616.1	predicted	mir-26 skeleton-with-bp (forward)	+
13_28851	ENSSSCG00000027835	ENSSSCT00000029616.1	predicted	mir-26 skeleton-with-bp (forward)	+
GL894231.1_44092	ENSSSCG00000027094	ENSSSCT00000028857.1	predicted	mir-154 skeleton-with-bp	-
GL894231.1_44082	ENSSSCG00000021659	ENSSSCT00000023298.1	predicted	ENSSSCG00000021659 skeleton-with-bp	-
GL894231.1_44074	ENSSSCG00000026373	ENSSSCT00000028115.1	predicted	mir-154 skeleton-with-bp	-
12_25369	-	-	none	snoRNA (no miRNA annotation)
GL894231.1_44108	ENSSSCG00000029932	ENSSSCT00000031819.1	predicted	ENSSSCG00000029932 skeleton-with-bp	-
GL894231.1_44108	ENSSSCG00000020734	ENSSSCT00000022346.1	known miRNA	ssc-mir-376c (GL894231.1:32,033-32,118 reverse)	-
1_1168	ENSSSCG00000019572	ENSSSCT00000021167.1	known miRNA	ssc-mir-122 (1:179916336-179916420 reverse)	-
1_1168	ENSSSCG00000019572	ENSSSCT00000021167.1	known miRNA	ssc-mir-122 (1:179916336-179916420 reverse)	-
X_39122	ENSSSCG00000028028	ENSSSCT00000029806.1	predicted	mir-188 skeleton-with-bp (many miRNA, novel seq nearby)	+
X_39256	ENSSSCG00000018719	ENSSSCT00000020314.2	known miRNA	ssc-mir-374a (reverse)	-
X_39256	ENSSSCG00000018719	ENSSSCT00000020314.2	known miRNA	ssc-mir-374a (reverse)	-
X_39256	ENSSSCG00000018719	ENSSSCT00000020314.2	known miRNA	ssc-mir-374a (reverse)	-
X_39256	ENSSSCG00000018719	ENSSSCT00000020314.2	known miRNA	ssc-mir-374a (reverse)	-
X_39256	ENSSSCG00000018719	ENSSSCT00000020314.2	known miRNA	ssc-mir-374a (reverse)	-
X_39256	ENSSSCG00000018719	ENSSSCT00000020314.2	known miRNA	ssc-mir-374a (reverse)	-
7_18912	ENSSSCG00000019541	ENSSSCT00000021136.1	predicted	mir-208 skeleton-with-bp (reverse; ssc-mir-208b nearby)	-
13_28053	ENSSSCG00000027220	ENSSSCT00000028971.1	predicted	mir-551 skeleton-with-bp	+
6_14565	ENSSSCG00000024128	ENSSSCT00000025777.1	predicted	mir-8 skeleton-with-bp (ssc-mir-429 nearby)	+
JH118928.1_41756	-	-	none	protein coding gene (no miRNA annotation)
GL894231.1_44094	ENSSSCG00000022452	ENSSSCT00000024079.1	predicted	mir-544 skeleton-with-bp	-
17_36762	ENSSSCG00000022807	ENSSSCT00000020052.2	known miRNA	ssc-mir-486-2 (reverse)	-
17_36762	ENSSSCG00000022807	ENSSSCT00000020052.2	known miRNA	ssc-mir-486-2 (reverse)	-
17_36762	ENSSSCG00000022807	ENSSSCT00000020052.2	known miRNA	ssc-mir-486-2 (reverse)	-
1_3654	ENSSSCG00000018210	ENSSSCT00000019805.2	known miRNA	ssc-mir-126 (forward)	+
14_31131	-	-	none	protein coding gene (no miRNA annotation; TECTB-201)
14_31131	-	-	none	protein coding gene (no miRNA annotation; TECTB-201)
X_40048	-	-	none	protein coding gene (no miRNA annotation; KDM5C-001)
1_851	ENSSSCG00000018328	ENSSSCT00000019923.1	predicted	mir-147 skeleton-with-bp	+
X_39264	ENSSSCG00000018346	ENSSSCT00000019941.1	predicted	mir-384 skeleton-with-bp (ssc-mir-325 nearby)	+
12_26433	ENSSSCG00000024675	ENSSSCT00000026374.1	known miRNA	ssc-mir-388 skeleton-with-bp	+
12_26433	ENSSSCG00000024675	ENSSSCT00000026374.1	known miRNA	ssc-mir-388 skeleton-with-bp	+
GL894231.1_44088	ENSSSCG00000030667	ENSSSCT00000032537.1	predicted	mir-154 skeleton-with-bp (many miRNA seq nearby)	-
1_1860	ENSSSCG00000027037	ENSSSCT00000028795.1	predicted	mir-219 skeleton-with-bp	-
1_1860	ENSSSCG00000027037	ENSSSCT00000028795.1	predicted	mir-219 skeleton-with-bp	-
1_1860	ENSSSCG00000027037	ENSSSCT00000028795.1	predicted	mir-219 skeleton-with-bp	-
2_5120	ENSSSCG00000020650	ENSSSCT00000022246.1	predicted	ENSSSCG00000020650 skeleton-with-bp	+
* Nearby Ensembl Gene and Transcript Accession IDs are within 0.5 kb of the predicted precursor sequence coordinates obtained from miRDeep2.
